# Supplementary material for: Bioethanol from Miscanthus × giganteus: A Comparative Study of Different Pretreatment Technologies
Source: Polymers (Basel). 2026 Jun 22;18(12):1551. doi: 10.3390/polym18121551 (PMC13307000; doi:10.3390/polym18121551)
Supplement: Supplementary file 1 [file polymers-18-01551-s001.zip]

Archive with 1 entries (1 files):
- polymers-4345054-supplementary.pdf
